# Supplementary material for: Long-term molecular surveillance provides clues on a cattle origin for Mycobacterium bovis in Portugal
Source: Sci Rep. 2020 Nov 30;10:20856. doi: 10.1038/s41598-020-77713-8 (PMC7705689; doi:10.1038/s41598-020-77713-8)
Supplement: Supplementary file 2 — Supplementary Information 2. [file 41598_2020_77713_MOESM2_ESM.xlsx]

## Sheet: S5
Supplementary table S5. Data introduced in SPSS for statistical analysis (a) and results (b).
a
Data introduced in SPSS
	SB0119	SB0120	SB0121	SB0122	SB0124	SB0133	SB0134	SB0140	SB0152	SB0265	SB0269	SB0294	SB0295	SB0298	SB0329	SB0334	SB0426	SB0833	SB0848	SB0849	SB0856	SB0886	SB0961	SB1017	SB1018	SB1053	SB1060	SB1074	SB1090	SB1091	SB1095	SB1167	SB1172	SB1173	SB1174	SB1190	SB1191	SB1195	SB1230	SB1232	SB1254	SB1257	SB1264	SB1265	SB1266	SB1267	SB1269	SB1273	SB1277
Castelo Branco	24	10	53	116	0	0	5	11	2	42	1	1	6	1	1	0	1	0	4	0	6	0	0	1	3	0	2	0	17	1	3	1	1	2	64	1	2	35	0	1	1	2	71	2	16	1	1	0	0
Portalegre	13	4	29	4	1	0	0	1	1	3	0	0	0	0	0	0	0	1	0	0	0	0	1	0	0	0	0	0	9	0	2	4	2	0	94	9	0	7	1	1	0	0	21	0	0	0	0	1	0
Beja	20	10	29	3	1	1	1	14	0	30	0	0	25	0	0	1	0	0	0	1	3	1	0	0	3	1	0	1	1	0	1	0	11	0	0	30	0	0	2	0	0	0	0	0	0	0	0	1	1
b
Chi-square test
	Value	df	Asymptotic Significance (2-sided)		Sig. Monte Carlo (2-sided)
					Significance	99% CI
						Inferior limit	Superior limit
Pearson Chi-square	618.066	126	5.8601e-66		0	0	0.000460411
Likelihood ratio	661.093	126	1.69776e-73		0	0	0.000460411
Fisher exact test	602.315				0	0	0.000460411
N of valid cases	948
[truncated: 15 more columns]

## Sheet: S6
Supplementary table S6. Data introduced in SPSS for statistical analysis (a) and results (b).
a
Data introduced in SPSS
	SB0119	SB0120	SB0121	SB0122	SB0124	SB0133	SB0134	SB0140	SB0152	SB0265	SB0269	SB0294	SB0295	SB0298	SB0329	SB0334	SB0426	SB0833	SB0848	SB0849	SB0856	SB0886	SB0961	SB1017	SB1018	SB1053	SB1060	SB1074	SB1090	SB1091	SB1095	SB1167	SB1172	SB1173	SB1174	SB1190	SB1191	SB1195	SB1230	SB1232	SB1254	SB1257	SB1264	SB1265	SB1266	SB1267	SB1269	SB1273	SB1277
Cattle	43	12	68	15	2	1	2	23	1	25	0	0	25	0	0	1	0	1	4	1	1	1	0	0	1	0	0	1	26	0	3	3	12	2	45	23	0	9	3	0	0	0	12	0	0	0	0	1	1
Red deer	6	5	20	66	0	0	1	2	2	29	1	0	1	1	0	0	0	0	0	0	3	0	1	1	4	1	0	0	0	1	1	1	2	0	56	5	1	21	0	1	1	0	44	0	8	1	0	1	0
Wild boar	8	7	23	42	0	0	3	1	0	21	0	1	5	0	1	0	1	0	0	0	5	0	0	0	1	0	2	0	1	0	2	1	0	0	57	12	1	12	0	1	0	2	36	2	8	0	1	0	0
b
Chi-square test
	Value	df	Asymptotic Significance (2-sided)		Sig. Monte Carlo (2-sided)
					Significance	99% CI
						Inferior limit	Superior limit
Pearson Chi-square	376.943	126	7.70673e-27		0	0	0.000460411
Likelihoos ratio	421.625	126	1.51031e-33		0	0	0.000460411
Fisher exact test	370.434				0	0	0.000460411
N of valid cases	948
[truncated: 15 more columns]
